# Supplementary material for: Common occurrence of antibacterial agents in human intestinal microbiota
Source: Front Microbiol. 2015 May 7;6:441. doi: 10.3389/fmicb.2015.00441 (PMC4423438; doi:10.3389/fmicb.2015.00441)
Supplement: Supplementary file 1 [file Data_Sheet_1.XLSX]

## Sheet: supp_table
Phyla	Genra	Bacterial strains in the gut microbiota	Nb Bacteriocin
Actinobacteria (GRAM +)	Actinomyces	Actinomyces naeslundii str. Howell 279	1
	Bifidobacterium	Bifidobacterium angulatum DSM 20098 = JCM 7096	1
		Bifidobacterium bifidum BGN4	1
	Cellulomonas	Cellulomonas massiliensis	1
	Collinsella	Collinsella stercoris DSM 13279	1
	Corynebacterium	Corynebacterium striatum ATCC 6940	1
	Eggerthella	Eggerthella lenta DSM 2243	1
	Gordonia	Gordonia rubripertincta NBRC 101908	1
	Gordonibacter	Gordonibacter pamelaeae 7-10-1-b	1
	Kocuria	Kocuria rhizophila DC2201	2
	Mycobacterium	Mycobacterium abscessus 103	1
		Mycobacterium abscessus subsp. bolletii 1513	1
		Mycobacterium africanum GM041182	1
		Mycobacterium avium 104	1
		Mycobacterium avium subsp. paratuberculosis 08-8281	1
		Mycobacterium bovis AF2122/97	1
		Mycobacterium colombiense CECT 3035	1
		Mycobacterium fortuitum	1
		Mycobacterium fortuitum subsp. fortuitum DSM 46621	1
		Mycobacterium tuberculosis str. Beijing/NITR203	1
	Nesterenkonia	Nesterenkonia massiliensis	1
	Nocardia	Nocardia asteroides NBRC 15531	2
	Propionibacterium	Propionibacterium acidifaciens F0233	1
		Propionibacterium propionicum F0230a	1
	Rhodococcus	Rhodococcus equi 103S	1
Bacteroidetes (GRAM -)	Alistipes	Alistipes finegoldii DSM 17242	1
		Alistipes indistinctus YIT 12060	1
		Alistipes jeddahmassiliensis sp nov	1
		Alistipes putredinis DSM 17216	1
		Alistipes shahii WAL 8301	2
	Bacteroides	Bacteroides caccae ATCC 43185	1
		Bacteroides cellulosilyticus CL02T12C19	1
		Bacteroides clarus YIT 12056	1
		Bacteroides dorei 5 1 36/D4	1
		Bacteroides eggerthii 1 2 48FAA	1
		Bacteroides finegoldii CL09T03C10	1
		Bacteroides fluxus YIT 12057	1
		Bacteroides fragilis 638R	1
		Bacteroides graminisolvens JCM 15093	1
		Bacteroides intestinalis DSM 17393	1
		Bacteroides massiliensis B84634 = Timone 84634 = DSM 17679 = JCM 13223	1
		Bacteroides nordii CL02T12C05	1
		Bacteroides oleiciplenus YIT 12058	1
		Bacteroides ovatus 3 8 47FAA	1
		Bacteroides salyersiae CL02T12C01	1
		Bacteroides stercoris ATCC 43183	1
		Bacteroides thetaiotaomicron VPI-5482	1
		Bacteroides vulgatus ATCC 8482	1
	Capnocytophaga	Capnocytophaga gingivalis ATCC 33624	1
		Capnocytophaga ochracea DSM 7271	1
		Capnocytophaga sputigena ATCC 33612	1
	Coprobacter	Coprobacter fastidiosus NSB1	1
	Elizabethkingia	Elizabethkingia meningoseptica 502	2
	Odoribacter	Odoribacter laneus YIT 12061	1
		Odoribacter splanchnicus DSM 20712	1
	Parabacteroides	Parabacteroides distasonis ATCC 8503	1
		Parabacteroides merdae ATCC 43184	1
	Paraprevotella	Paraprevotella xylaniphila YIT 11841	1
	Weeksella	Weeksella virosa DSM 16922	1
Euryarchaeota (GRAM -)	Methanobacter	Methanobacter oralis	1
Firmicutes (GRAM +)	Anaerococcus	Anaerococcus hydrogenalis ACS-025-V-Sch4	2
		Anaerococcus vaginalis ATCC 51170	2
	Anaerofustis	Anaerofustis stercorihominis DSM 17244	1
	Bacillus	Bacillus amyloliquefaciens DSM 7	2
		Bacillus andreraoultii	1
		Bacillus anthracis str. A0248	1
		Bacillus atrophaeus 1942	2
		Bacillus cereus 03BB102	2
		Bacillus clausii KSM-K16	2
		Bacillus firmus DS1	1
		Bacillus licheniformis DSM 13 = ATCC 14580	4
		Bacillus megaterium DSM 319	1
		Bacillus mycoides DSM 2048	2
		Bacillus nealsonii AAU1	1
		Bacillus pseudofirmus OF4	1
		Bacillus pseudomycoides DSM 12442	3
		Bacillus pumilus SAFR-032	2
		Bacillus sonorensis L12	3
		Bacillus subtilis subsp. subtilis str. 168	5
		Bacillus thuringiensis str. Al Hakam	1
		Bacillus vallismortis-SK3	2
		Bacillus weihenstephanensis KBAB4	1
	Bhargavaea	Bhargavaea cecembensis DSE10	1
	Brevibacillus	Brevibacillus agri BAB-2500	1
		Brevibacillus borstelensis AK1	1
		Brevibacillus brevis NBRC 100599	1
		Brevibacillus laterosporus GI-9	2
	Butyrivibrio	Butyrivibrio crossotus DSM 2876	1
		Butyrivibrio fibrisolvens 16/4	1
	Citrobacter	Citrobacter freundii 4 7 47CFAA	1
		Citrobacter koseri ATCC BAA-895	1
		Citrobacter youngae ATCC 29220	1
	Clostridium	Clostridium amazonitimonense sp nov	1
		Clostridium bifermentans ATCC 19299	2
		Clostridium botulinum A2 str. Kyoto	6
		Clostridium culturomiesense sp nov	1
		Clostridium polynesiense	2
		Clostridium sporogenes ATCC 15579	1
	Enterococcus	Enterococcus asini ATCC 700915	2
		Enterococcus avium ATCC 14025	8
		Enterococcus caccae ATCC BAA-1240	4
		Enterococcus dispar ATCC 51266	8
		Enterococcus durans ATCC 6056	10
		Enterococcus faecalis D32	1
		Enterococcus faecium Aus0004	5
		Enterococcus gilvus ATCC BAA-350	4
		Enterococcus malodoratus ATCC 43197	6
		Enterococcus mundtii QU 25	3
		Enterococcus pallens ATCC BAA-351	10
		Enterococcus phoeniculicola ATCC BAA-412	2
		Enterococcus raffinosus ATCC 49464	8
		Enterococcus villorum ATCC 700913	6
	Eubacterium	Eubacterium limosum KIST612	2
	Facklamia	Facklamia hominis ACS-120-V-Sch10	1
	Finegoldia	Finegoldia magna ATCC 29328	1
	Gemella	Gemella haemolysans ATCC 10379	1
	Geobacillus	Geobacillus stearothermophilus NUB3621	1
		Geobacillus vulcani	2
	Granulicatella	Granulicatella adiacens ATCC 49175	1
	Holdemania	Holdemania filiformis DSM 12042	1
	Lactobacillus	Lactobacillus acidophilus 30SC	13
		Lactobacillus acidophilus La-14	9
		Lactobacillus acidophilus NCFM	9
		Lactobacillus antri DSM 16041	2
		Lactobacillus brevis ATCC 367	1
		Lactobacillus brevis KB290	1
		Lactobacillus casei ATCC 334	3
		Lactobacillus casei BD-II	6
		Lactobacillus casei BL23	6
		Lactobacillus casei LC2W	6
		Lactobacillus casei LOCK919	4
		Lactobacillus casei str. Zhang	6
		Lactobacillus casei W56	5
		Lactobacillus crispatus ST1	7
		Lactobacillus curvatus CRL 705	11
		Lactobacillus delbrueckii subsp. bulgaricus 2038	1
		Lactobacillus delbrueckii subsp. bulgaricus ND02	2
		Lactobacillus fermentum F-6	2
		Lactobacillus fermentum IFO 3956	2
		Lactobacillus gasseri ATCC 33323	3
		Lactobacillus helveticus CNRZ32	6
		Lactobacillus helveticus DPC 4571	9
		Lactobacillus helveticus H10	10
		Lactobacillus helveticus R0052	7
		Lactobacillus jensenii 115-3-CHN	1
		Lactobacillus johnsonii DPC 6026	9
		Lactobacillus johnsonii FI9785	3
		Lactobacillus johnsonii N6.2	11
		Lactobacillus johnsonii NCC 533	9
		Lactobacillus mucosae LM1	1
		Lactobacillus paracasei subsp. paracasei 8700:2	4
		Lactobacillus pentosus IG1	8
		Lactobacillus plantarum 16	20
		Lactobacillus plantarum JDM1	13
		Lactobacillus plantarum subsp. plantarum P-8	15
		Lactobacillus plantarum subsp. plantarum ST-III	18
		Lactobacillus plantarum WCFS1	23
		Lactobacillus plantarum ZJ316	20
		Lactobacillus reuteri DSM 20016	2
		Lactobacillus reuteri I5007	3
		Lactobacillus reuteri JCM 1112	2
		Lactobacillus reuteri SD2112	4
		Lactobacillus reuteri TD1	4
		Lactobacillus rhamnosus ATCC 8530	4
		Lactobacillus rhamnosus GG	5
		Lactobacillus rhamnosus Lc 705	4
		Lactobacillus rhamnosus LOCK900	3
		Lactobacillus rhamnosus LOCK908	3
		Lactobacillus ruminis ATCC 27782	2
		Lactobacillus saerimneri 30a	1
		Lactobacillus sakei subsp. sakei 23K	7
		Lactobacillus ultunensis DSM 16047	8
		Lactobacillus vaginalis ATCC 49540	2
	Lactococcus	Lactococcus garvieae ATCC 49156	4
		Lactococcus lactis subsp. lactis CV56	8
	Leuconostoc	Leuconostoc mesenteroides subsp. mesenteroides ATCC 8293	4
	Listeria	Listeria ivanovii subsp. ivanovii PAM 55	2
		Listeria monocytogenes ATCC 19117	1
	Oceanobacillus	Oceanobacillus iheyensis HTE831	1
		Oceanobacillus massiliensis	1
		Oceanobacillus picturae	1
		Oceanobacillus sojae SK2	1
		Oceanobacillus sp	1
		Oceanobacillus sp	1
	Paenibacillus	Paenibacillus larvae subsp. larvae DSM 25430	8
		Paenibacillus polymyxa CR1	1
	Paucisalibacillus	Paucisalibacillus globulus	2
	Pediococcus	Pediococcus acidilactici D3	5
		Pediococcus pentosaceus ATCC 25745	5
	Peptoniphilus	Peptoniphilus harei ACS-146-V-Sch2b	2
	Peptostreptococcus	Peptostreptococcus anaerobius 653-L	1
	Staphylococcus	Staphylococcus aureus 04-02981	1
		Staphylococcus saprophyticus subsp. saprophyticus ATCC 15305	1
		Staphylococcus simulans ACS-120-V-Sch1	1
	Streptococcus	Streptococcus agalactiae 2603V/R	4
		Streptococcus anginosus C1051	3
		Streptococcus australis ATCC 700641	2
		Streptococcus constellatus subsp. pharyngis C232	2
		Streptococcus cristatus ATCC 51100	6
		Streptococcus dysgalactiae subsp. equisimilis ATCC 12394	10
		Streptococcus equinus ATCC 700338	6
		Streptococcus gallolyticus subsp. gallolyticus ATCC 43143	12
		Streptococcus gordonii str. Challis substr. CH1	4
		Streptococcus infantarius subsp. infantarius CJ18	8
		Streptococcus infantis ATCC 700779	4
		Streptococcus intermedius B196	4
		Streptococcus lutetiensis 033	2
		Streptococcus mitis B6	2
		Streptococcus mutans GS-5	8
		Streptococcus oralis Uo5	3
		Streptococcus parasanguinis ATCC 15912	1
		Streptococcus peroris ATCC 700780	1
		Streptococcus pneumoniae ATCC 700669	12
		Streptococcus pseudopneumoniae IS7493	6
		Streptococcus pseudoporcinus LQ 940-04	4
		Streptococcus pyogenes A20	10
		Streptococcus salivarius CCHSS3	5
		Streptococcus salivarius JIM8777	4
		Streptococcus sanguinis SK36	2
		Streptococcus suis 05ZYH33	1
		Streptococcus thermophilus CNRZ1066	3
		Streptococcus thoraltensis	3
		Streptococcus tigurinus 1366	4
		Streptococcus uberis 0140J	10
		Streptococcus vestibularis ATCC 49124	2
	Thalassobacillus	Thalassobacillus massiliensis	1
	Veillonella	Veillonella atypica ACS-049-V-Sch6	2
		Veillonella dispar ATCC 17748	2
		Veillonella parvula DSM 2008	2
	Virgibacillus	Virgibacillus halodenitrificans S3	2
		Virgibacillus promii	2
		Virgibacillus senegalensis SK1	1
	Weissella	Weissella cibaria	1
		Weissella confusa LBAE C39-2	1
		Weissella paramesenteroides ATCC 33313	2
Fusobacteria (GRAM -)	Fusobacterium	Fusobacterium varium ATCC 27725	1
Proteobacteria (GRAM -)	Actinobacillus	Actinobacillus ureae ATCC 25976	1
	Aeromonas	Aeromonas hydrophila subsp. hydrophila ATCC 7966	1
		Aeromonas salmonicida subsp. salmonicida A449	1
		Aeromonas veronii B565	1
	Aggregatibacter	Aggregatibacter aphrophilus NJ8700	1
		Aggregatibacter segnis ATCC 33393	1
	Agrobacterium	Agrobacterium radiobacter DSM 30147	4
	Bordetella	Bordetella bronchiseptica 253	1
	Buttiauxella	Buttiauxella agrestis ATCC 33320	1
	Cedecea	Cedecea davisae DSM 4568	2
	Cronobacter	Cronobacter sakazakii ATCC BAA-894	1
	Edwardsiella	Edwardsiella piscicida C07-087	1
	Enterobacter	Enterobacter aerogenes EA1509E	1
		Enterobacter asburiae LF7a	1
		Enterobacter cloacae subsp. cloacae ATCC 13047	2
		Enterobacter hormaechei ATCC 49162	1
	Escherichia	Escherichia albertii KF1	1
		Escherichia coli ATCC 8739	1
		Escherichia fergusonii ATCC 35469	1
		Escherichia hermannii NBRC 105704	1
	Grimontia	Grimontia hollisae CIP 101886	1
	Haemophilus	Haemophilus influenzae 10810	2
		Haemophilus pittmaniae HK 85	2
	Hafnia	Hafnia alvei ATCC 13337	3
	Klebsiella	Klebsiella oxytoca E718	2
		Klebsiella pneumoniae subsp. pneumoniae 1084	1
		Klebsiella variicola At-22	1
	Kluyvera	Kluyvera ascorbata ATCC 33433	1
	Leclercia	Leclercia adecarboxylata ATCC 23216 = NBRC 102595	1
	Legionella	Legionella pneumophila subsp. pneumophila ATCC 43290	1
	Leminorella	Leminorella grimontii ATCC 33999 = DSM 5078	1
	Morganella	Morganella morganii subsp. morganii KT	1
	Neisseria	Neisseria cinerea ATCC 14685	1
		Neisseria gonorrhoeae FA 1090	3
		Neisseria meningitidis 053442	3
	Pantoea	Pantoea agglomerans Eh318	1
	Pasteurella	Pasteurella multocida subsp. multocida str. 3480	1
	Plesiomonas	Plesiomonas shigelloides 302-73	1
	Proteus	Proteus mirabilis BB2000	1
		Proteus penneri ATCC 35198	2
	Providencia	Providencia alcalifaciens 205/92	1
		Providencia rettgeri DSM 1131	2
		Providencia rustigianii DSM 4541	1
		Providencia stuartii MRSN 2154	1
	Pseudomonas	Pseudomonas aeruginosa B136-33	1
		Pseudomonas fluorescens A506	1
		Pseudomonas fragi	2
		Pseudomonas monteilii SB3078	1
	Raoultella	Raoultella ornithinolytica B6	1
		Raoultella ornithinolyticaLCL	2
		Raoultella planticola ATCC 33531	1
	Salmonella	Salmonella bongori NCTC 12419	1
		Salmonella enterica subsp. arizonae serovar 62:z4,z23:- str. RSK2980	1
		Salmonella enterica subsp. enterica serovar Enteritidis str. 08-1080	1
		Salmonella enterica subsp. enterica serovar Heidelberg str. CFSAN002069	1
		Salmonella enterica subsp. enterica serovar Paratyphi A str. AKU 12601	2
		Salmonella enterica subsp. enterica serovar Typhimurium str. DT104	1
	Serratia	Serratia liquefaciens ATCC 27592	1
		Serratia marcescens FGI94	1
	Shigella	Shigella boydii CDC 3083-94	1
		Shigella dysenteriae Sd197	1
		Shigella flexneri 2002017	1
		Shigella sonnei 53G	1
	Trabulsiella	Trabulsiella guamensis ATCC 49490	1
	Vibrio	Vibrio alginolyticus NBRC 15630 = ATCC 17749	1
		Vibrio cholerae IEC224	1
		Vibrio fluvialis I21563	1
		Vibrio furnissii CIP 102972	1
		Vibrio metschnikovii CIP 69.14	1
		Vibrio mimicus CAIM 1882	1
		Vibrio parahaemolyticus BB22OP	1
		Vibrio vulnificus CMCP6	1
	Yersinia	Yersinia bercovieri ATCC 43970	2
		Yersinia enterocolitica subsp. enterocolitica 8081	1
		Yersinia frederiksenii ATCC 33641	1
		Yersinia intermedia ATCC 29909	2
		Yersinia kristensenii ATCC 33638	1
		Yersinia pseudotuberculosis IP 31758	2
	Yokenella	Yokenella regensburgei ATCC 49455	1
Spirochaetes (GRAM -)	Brachyspira	Brachyspira pilosicoli 95/1000	1
Unknown	Amazonia	Amazonia massiliensis	2
